# Supplementary material for: Prognostic Value, Immune Signature, and Molecular Mechanisms of the PHLDA Family in Pancreatic Adenocarcinoma
Source: Int J Mol Sci. 2022 Sep 7;23(18):10316. doi: 10.3390/ijms231810316 (PMC9499624; doi:10.3390/ijms231810316)
Supplement: Supplementary file 1 [file ijms-23-10316-s001.zip]

Archive with 12 entries (12 files):
- Supplementary figure S1 The relationship between expression levels of PHLDA family and clinical features.jpg
- Supplementary Figure S2 The mRNA high variation or amplification variation of PHLDA2 or 3 had no significant effect on OS and DFS in PAAD patients..jpg
- Supplementary figure S3 The relationship between promoter methylation levels of PHLDA family and clinical features.jpg
- Supplementary Figure S4 Relationship between PHLDA family expression and the abundance of tumor-infiltrating immune cells in PAAD..jpg
- Supplementary Figure S5 Single cell sequencing results of the differential expression of PHLDA family in pancreatic cancer tumor cells and immune infiltrating cells..jpg
- Supplementary Figure S6 The GO enrichment of the CC terms and MF terms of the PHLDA family  and its 600 co-expressed genes..jpg
- Supplementary material S1.xlsx
- Supplementary material S2.xlsx
- Supplementary material S3.xlsx
- Supplementary material S4.txt
- Supplementary material S5.xlsx
- Supplementary material S6.xlsx
