# Supplementary material for: Prognostic Value, Immune Signature, and Molecular Mechanisms of the PHLDA Family in Pancreatic Adenocarcinoma
Source: Int J Mol Sci. 2022 Sep 7;23(18):10316. doi: 10.3390/ijms231810316 (PMC9499624; doi:10.3390/ijms231810316)
Supplement: Supplementary file 1 [file ijms-23-10316-s001.zip › Supplementary material S1.xlsx]

## Sheet: Sheet1
Relationship between PHLDA family expression and the abundance of tumor-infiltrating immune cells in PAAD.
Gene	Immune cells	Cor	P value
PHLDA1	Act CD8	-0.073	0.334
PHLDA1	Tcm CD8	0.146	0.0514
PHLDA1	Tem CD8	0.021	0.776
PHLDA1	Act CD4	0.249	0.000812
PHLDA1	Tcm CD4	0.341	3.38e-06
PHLDA1	Tem CD4	-0.106	0.158
PHLDA1	Tfh	-0.05	0.509
PHLDA1	Tgd	0.073	0.329
PHLDA1	Th1	-0.001	0.993
PHLDA1	Th17	0.027	0.722
PHLDA1	Th2	0.238	0.00138
PHLDA1	Treg	0.036	0.627
PHLDA1	Act B	-0.218	0.00338
PHLDA1	Imm B	-0.088	0.242
PHLDA1	Mem B	-0.042	0.578
PHLDA1	NK	0.044	0.557
PHLDA1	CD56bright	0.279	0.000164
PHLDA1	CD56dim	0.34	3.75e-06
PHLDA1	MDSC	0.018	0.811
PHLDA1	NKT	0.051	0.499
PHLDA1	Act DC	0.199	0.00768
PHLDA1	pDC	0.257	0.000547
PHLDA1	iDC	-0.13	0.084
PHLDA1	Macrophage	0.006	0.932
PHLDA1	Eosinophil	-0.106	0.159
PHLDA1	Mast	0.018	0.812
PHLDA1	Monocyte	0.074	0.325
PHLDA1	Neutrophil	0.032	0.668
PHLDA2	Act CD8	-0.363	7.08e-07
PHLDA2	Tcm CD8	0.008	0.911
PHLDA2	Tem CD8	-0.244	0.00102
PHLDA2	Act CD4	-0.042	0.576
PHLDA2	Tcm CD4	0.209	0.005
PHLDA2	Tem CD4	-0.546	2.2e-16
PHLDA2	Tfh	-0.294	6.9e-05
PHLDA2	Tgd	-0.141	0.0589
PHLDA2	Th1	-0.251	0.000711
PHLDA2	Th17	0.363	7.23e-07
PHLDA2	Th2	-0.157	0.0358
PHLDA2	Treg	-0.304	3.85e-05
PHLDA2	Act B	-0.363	7.08e-07
PHLDA2	Imm B	-0.326	9.78e-06
PHLDA2	Mem B	-0.429	3.14e-09
PHLDA2	NK	-0.272	0.000237
PHLDA2	CD56bright	0.328	8.41e-06
PHLDA2	CD56dim	0.459	1.55e-10
PHLDA2	MDSC	-0.171	0.0222
PHLDA2	NKT	-0.243	0.0011
PHLDA2	Act DC	0.136	0.0701
PHLDA2	pDC	-0.053	0.481
PHLDA2	iDC	-0.192	0.0103
PHLDA2	Macrophage	-0.251	0.000744
PHLDA2	Eosinophil	-0.379	2.17e-07
PHLDA2	Mast	-0.391	8.07e-08
PHLDA2	Monocyte	0.163	0.0297
PHLDA2	Neutrophil	-0.078	0.299
PHLDA3	Act CD8	-0.013	0.858
PHLDA3	Tcm CD8	0.061	0.415
PHLDA3	Tem CD8	-0.028	0.715
PHLDA3	Act CD4	-0.087	0.247
PHLDA3	Tcm CD4	0.298	5.38e-05
PHLDA3	Tem CD4	-0.313	2.24e-05
PHLDA3	Tfh	-0.077	0.305
PHLDA3	Tgd	0.135	0.0707
PHLDA3	Th1	-0.024	0.755
PHLDA3	Th17	-0.021	0.782
PHLDA3	Th2	-0.174	0.0199
PHLDA3	Treg	-0.051	0.495
PHLDA3	Act B	-0.142	0.0587
PHLDA3	Imm B	-0.071	0.345
PHLDA3	Mem B	-0.198	0.00802
PHLDA3	NK	-0.041	0.587
PHLDA3	CD56bright	0.405	2.61e-08
PHLDA3	CD56dim	0.412	1.35e-08
PHLDA3	MDSC	0.034	0.655
PHLDA3	NKT	-0.087	0.248
PHLDA3	Act DC	0.178	0.0173
PHLDA3	pDC	0.049	0.51
PHLDA3	iDC	-0.194	0.00946
PHLDA3	Macrophage	0.029	0.696
PHLDA3	Eosinophil	-0.253	0.000652
PHLDA3	Mast	-0.119	0.111
PHLDA3	Monocyte	0.007	0.925
PHLDA3	Neutrophil	-0.097	0.196
