# Supplementary material for: Prognostic Value, Immune Signature, and Molecular Mechanisms of the PHLDA Family in Pancreatic Adenocarcinoma
Source: Int J Mol Sci. 2022 Sep 7;23(18):10316. doi: 10.3390/ijms231810316 (PMC9499624; doi:10.3390/ijms231810316)
Supplement: Supplementary file 1 [file ijms-23-10316-s001.zip › Supplementary material S2.xlsx]

## Sheet: Scna
The association between copy-number alteration of PHLDA family and infiltrated immune cells.
Gene	Cancer	Immune cells	CNA_level	P value
PHLDA1	PAAD	B Cell	Arm-level Deletion	0.00370124
PHLDA1	PAAD	B Cell	Diploid/Normal	1
PHLDA1	PAAD	B Cell	Arm-level Gain	0.00537402
PHLDA1	PAAD	CD8+ T Cell	Arm-level Deletion	0.758931
PHLDA1	PAAD	CD8+ T Cell	Diploid/Normal	1
PHLDA1	PAAD	CD8+ T Cell	Arm-level Gain	0.00421731
PHLDA1	PAAD	CD4+ T Cell	Arm-level Deletion	1.18596e-05
PHLDA1	PAAD	CD4+ T Cell	Diploid/Normal	1
PHLDA1	PAAD	CD4+ T Cell	Arm-level Gain	0.0001238
PHLDA1	PAAD	Macrophage	Arm-level Deletion	0.188847
PHLDA1	PAAD	Macrophage	Diploid/Normal	1
PHLDA1	PAAD	Macrophage	Arm-level Gain	0.121097
PHLDA1	PAAD	Neutrophil	Arm-level Deletion	0.299162
PHLDA1	PAAD	Neutrophil	Diploid/Normal	1
PHLDA1	PAAD	Neutrophil	Arm-level Gain	0.00318548
PHLDA1	PAAD	Dendritic Cell	Arm-level Deletion	0.515277
PHLDA1	PAAD	Dendritic Cell	Diploid/Normal	1
PHLDA1	PAAD	Dendritic Cell	Arm-level Gain	0.0369799
PHLDA2	PAAD	B Cell	Arm-level Deletion	0.0857498
PHLDA2	PAAD	B Cell	Diploid/Normal	1
PHLDA2	PAAD	B Cell	Arm-level Gain	0.800648
PHLDA2	PAAD	CD8+ T Cell	Arm-level Deletion	0.719854
PHLDA2	PAAD	CD8+ T Cell	Diploid/Normal	1
PHLDA2	PAAD	CD8+ T Cell	Arm-level Gain	0.74075
PHLDA2	PAAD	CD4+ T Cell	Arm-level Deletion	0.00253744
PHLDA2	PAAD	CD4+ T Cell	Diploid/Normal	1
PHLDA2	PAAD	CD4+ T Cell	Arm-level Gain	0.0201428
PHLDA2	PAAD	Macrophage	Arm-level Deletion	0.35493
PHLDA2	PAAD	Macrophage	Diploid/Normal	1
PHLDA2	PAAD	Macrophage	Arm-level Gain	0.450298
PHLDA2	PAAD	Neutrophil	Arm-level Deletion	0.30525
PHLDA2	PAAD	Neutrophil	Diploid/Normal	1
PHLDA2	PAAD	Neutrophil	Arm-level Gain	0.266087
PHLDA2	PAAD	Dendritic Cell	Arm-level Deletion	0.941791
PHLDA2	PAAD	Dendritic Cell	Diploid/Normal	1
PHLDA2	PAAD	Dendritic Cell	Arm-level Gain	0.963044
PHLDA3	PAAD	B Cell	Arm-level Deletion	0.092669
PHLDA3	PAAD	B Cell	Diploid/Normal	1
PHLDA3	PAAD	B Cell	Arm-level Gain	0.0260716
PHLDA3	PAAD	B Cell	High Amplication	0.191275
PHLDA3	PAAD	CD8+ T Cell	Arm-level Deletion	0.0214899
PHLDA3	PAAD	CD8+ T Cell	Diploid/Normal	1
PHLDA3	PAAD	CD8+ T Cell	Arm-level Gain	0.00647835
PHLDA3	PAAD	CD8+ T Cell	High Amplication	0.00847978
PHLDA3	PAAD	CD4+ T Cell	Arm-level Deletion	0.0442416
PHLDA3	PAAD	CD4+ T Cell	Diploid/Normal	1
PHLDA3	PAAD	CD4+ T Cell	Arm-level Gain	0.0207821
PHLDA3	PAAD	CD4+ T Cell	High Amplication	0.000257262
PHLDA3	PAAD	Macrophage	Arm-level Deletion	0.995537
PHLDA3	PAAD	Macrophage	Diploid/Normal	1
PHLDA3	PAAD	Macrophage	Arm-level Gain	0.0446351
PHLDA3	PAAD	Macrophage	High Amplication	2.32078e-05
PHLDA3	PAAD	Neutrophil	Arm-level Deletion	0.0144766
PHLDA3	PAAD	Neutrophil	Diploid/Normal	1
PHLDA3	PAAD	Neutrophil	Arm-level Gain	0.592943
PHLDA3	PAAD	Neutrophil	High Amplication	0.031096
PHLDA3	PAAD	Dendritic Cell	Arm-level Deletion	0.635839
PHLDA3	PAAD	Dendritic Cell	Diploid/Normal	1
PHLDA3	PAAD	Dendritic Cell	Arm-level Gain	0.233948
PHLDA3	PAAD	Dendritic Cell	High Amplication	0.00337582
