# Supplementary material for: Prognostic Value, Immune Signature, and Molecular Mechanisms of the PHLDA Family in Pancreatic Adenocarcinoma
Source: Int J Mol Sci. 2022 Sep 7;23(18):10316. doi: 10.3390/ijms231810316 (PMC9499624; doi:10.3390/ijms231810316)
Supplement: Supplementary file 1 [file ijms-23-10316-s001.zip › Supplementary material S3.xlsx]

## Sheet: Sheet1
PHLDA family and its 600 co-expressed genes.
Gene	Spearman Correlation	P-value	FDR(BH)	Event_SD	Event_TD
PHLDA1	1	1e-17	1e-14	178	178
FOSL1	0.6499	1e-17	1e-14	178	178
SLC20A1	0.6192	1e-17	1e-14	178	178
DUSP6	0.594	1e-17	1e-14	178	178
SIK1	0.5885	1e-17	1e-14	178	178
BHLHE40	0.5775	3.188e-17	3.317e-14	178	178
PLAUR	0.5693	1e-17	1e-14	178	178
EPHA2	0.5639	1e-17	1e-14	178	178
HBEGF	0.5613	3.636e-16	3.595e-13	178	178
PPP1R15A	0.558	5.851e-16	5.509e-13	178	178
PLK3	0.5566	1e-17	1e-14	178	178
SLC2A1	0.551	1e-17	1e-14	178	178
CDCP1	0.5428	4.992e-15	4.487e-12	178	178
ITPKC	0.5392	8.183e-15	7.035e-12	178	178
AREG	0.5352	1e-17	1e-14	178	178
MAFF	0.5232	6.718e-14	5.313e-11	178	178
PMAIP1	0.5211	1e-17	1e-14	178	178
GJB3	0.5158	1.74e-13	1.323e-10	178	175
DDIT4	0.5152	1e-17	1e-14	178	178
ADM	0.5137	1e-17	1e-14	178	178
PIM1	0.5085	4.257e-13	3.118e-10	178	178
CEBPB	0.5072	5.011e-13	3.525e-10	178	178
HRH1	0.5043	7.176e-13	4.436e-10	178	178
GPR87	0.5043	7.179e-13	4.436e-10	178	170
MAFK	0.4998	1.224e-12	7.121e-10	178	178
LRRC8A	0.4987	1.402e-12	7.501e-10	178	178
GNA15	0.4987	1.404e-12	7.501e-10	178	178
TNFRSF12A	0.4977	1e-17	1e-14	178	178
ITPRIP	0.4962	1.867e-12	9.472e-10	178	178
LAMB3	0.4962	1.868e-12	9.472e-10	178	178
ANXA1	0.4916	3.202e-12	1.544e-09	178	178
KCTD11	0.4902	3.767e-12	1.75e-09	178	178
SEMA7A	0.4901	5.17e-13	3.525e-10	178	178
HMGA2	0.4901	3.805e-12	1.75e-09	178	178
BCL10	0.4899	3.92e-12	1.761e-09	178	178
LIF	0.4897	7.56e-13	4.53e-10	178	178
SLC16A3	0.4893	4.193e-12	1.842e-09	178	178
RHOF	0.4872	2.291e-12	1.132e-09	178	178
IER5	0.4865	5.793e-12	2.49e-09	178	178
UPP1	0.4861	6.034e-12	2.538e-09	178	178
TRIB1	0.483	6.525e-12	2.688e-09	178	178
ARL4C	0.4824	9.199e-12	3.712e-09	178	178
TINAGL1	0.4808	9.861e-12	3.9e-09	178	178
TNS4	0.4789	1.361e-11	5.275e-09	178	174
CLCF1	0.4761	2.055e-11	7.684e-09	178	178
FOXL1	0.4761	2.06e-11	7.684e-09	178	178
MCL1	0.4748	2.479e-11	8.912e-09	178	178
CDKN1A	0.4747	2.176e-11	7.967e-09	178	178
CDC42SE1	0.4728	2.669e-11	9.423e-09	178	178
FSCN1	0.4709	4.157e-11	1.442e-08	178	178
VPS37B	0.4683	5.817e-11	1.917e-08	178	178
LMNA	0.4667	7.041e-11	2.175e-08	178	178
PLEC	0.4663	7.325e-11	2.228e-08	178	178
KLF6	0.4661	5.53e-11	1.853e-08	178	178
PHC2	0.4661	7.531e-11	2.256e-08	178	178
DUSP5	0.4657	7.947e-11	2.346e-08	178	178
JUNB	0.4653	8.288e-11	2.406e-08	178	178
PLAU	0.4652	8.396e-11	2.406e-08	178	178
FOXC1	0.4641	9.525e-11	2.653e-08	178	178
RPSAP52	0.4619	8.585e-11	2.425e-08	178	173
MALL	0.4606	1.415e-10	3.833e-08	178	178
SLC2A3	0.4549	1.782e-10	4.52e-08	178	178
SBNO2	0.4549	1.783e-10	4.52e-08	178	178
METRNL	0.4546	2.699e-10	6.066e-08	178	178
ITGA3	0.4539	2.906e-10	6.384e-08	178	178
SETD8	0.4526	3.337e-10	7.107e-08	178	178
PLIN3	0.4526	3.347e-10	7.107e-08	178	178
IL11	0.4525	2.271e-10	5.283e-08	178	178
CDC42EP2	0.4515	2.523e-10	5.735e-08	178	178
KLF4	0.451	3.949e-10	7.895e-08	178	178
LDHA	0.4499	4.39e-10	8.594e-08	178	178
PHLDA2	0.4485	3.437e-10	7.154e-08	178	178
WEE1	0.4469	5.956e-10	1.143e-07	178	178
IRAK2	0.4465	6.231e-10	1.185e-07	178	178
AMIGO2	0.4454	6.965e-10	1.287e-07	178	178
TUBA1C	0.4422	6.454e-10	1.208e-07	178	178
CDK2	0.4421	6.476e-10	1.208e-07	178	178
TPBG	0.4371	1.055e-09	1.896e-07	178	178
COL7A1	0.4368	1.602e-09	2.662e-07	178	178
ZC3H12A	0.4364	1.664e-09	2.698e-07	178	178
S100A2	0.4358	1.203e-09	2.144e-07	178	177
RARG	0.4352	1.855e-09	2.958e-07	178	178
SPOCD1	0.435	1.9e-09	2.982e-07	178	178
MDFI	0.4346	1.964e-09	3.059e-07	178	178
OXSR1	0.4332	1.546e-09	2.59e-07	178	178
HMGA1	0.4332	2.237e-09	3.352e-07	178	178
ARF6	0.4328	2.338e-09	3.476e-07	178	178
C10orf55	0.4326	1.635e-09	2.694e-07	178	174
PKM2	0.4324	1.66e-09	2.698e-07	178	178
ERRFI1	0.4324	2.43e-09	3.586e-07	178	178
F3	0.4311	1.89e-09	2.982e-07	178	178
SERTAD3	0.4299	3.049e-09	4.276e-07	178	178
NET1	0.4296	2.188e-09	3.302e-07	178	178
FAM3C	0.4289	3.366e-09	4.59e-07	178	178
E2F7	0.4273	3.877e-09	5.123e-07	178	178
ID1	0.4272	3.911e-09	5.123e-07	178	178
C7orf68	0.4272	3.912e-09	5.123e-07	178	178
FRMD5	0.4269	4.043e-09	5.259e-07	178	178
BAG3	0.4265	4.181e-09	5.349e-07	178	178
ANKRD37	0.4265	4.193e-09	5.349e-07	178	178
TRIP10	0.4256	4.547e-09	5.655e-07	178	178
IER3	0.4255	4.585e-09	5.666e-07	178	178
CNN2	0.4251	3.324e-09	4.565e-07	178	178
TMEM189	0.4249	4.818e-09	5.774e-07	178	178
CMTM7	0.424	5.237e-09	6.128e-07	178	178
CDA	0.4238	5.356e-09	6.227e-07	178	178
MYOF	0.4231	5.682e-09	6.494e-07	178	178
G0S2	0.423	5.745e-09	6.529e-07	178	178
CDH3	0.4227	4.175e-09	5.349e-07	178	178
ACTG1	0.4221	4.393e-09	5.498e-07	178	178
TMEM158	0.422	6.272e-09	7.007e-07	178	178
CD55	0.4215	4.663e-09	5.678e-07	178	178
RHOC	0.421	4.872e-09	5.803e-07	178	178
MMP14	0.4208	6.985e-09	7.716e-07	178	178
TWIST1	0.4207	7.07e-09	7.764e-07	178	178
P4HA1	0.4206	7.107e-09	7.764e-07	178	178
FAM129B	0.4201	7.451e-09	8.051e-07	178	178
NAB2	0.4191	8.122e-09	8.543e-07	178	178
PADI1	0.4186	6.09e-09	6.843e-07	178	175
OSBPL10	0.4185	8.598e-09	8.902e-07	178	178
SMURF1	0.4167	1.006e-08	9.995e-07	178	178
TNFSF9	0.4162	1.054e-08	1.037e-06	178	178
SDC4	0.416	1.069e-08	1.047e-06	178	178
LAMC2	0.4157	7.902e-09	8.401e-07	178	178
IGF2BP2	0.4154	1.13e-08	1.09e-06	178	178
GJB2	0.415	1.165e-08	1.118e-06	178	177
DMBX1	0.4148	8.563e-09	8.902e-07	178	170
B3GNT5	0.4144	1.228e-08	1.156e-06	178	178
ANXA2P2	0.4143	8.952e-09	9.135e-07	178	178
SERPINH1	0.4143	1.241e-08	1.163e-06	178	178
MAP2K3	0.4142	9.064e-09	9.191e-07	178	178
PXN	0.4139	9.301e-09	9.383e-07	178	178
PRSS22	0.4132	1.363e-08	1.26e-06	178	177
RNF19B	0.413	1.385e-08	1.274e-06	178	178
ANGPTL4	0.4128	1.417e-08	1.291e-06	178	178
TNFRSF10D	0.4123	1.476e-08	1.326e-06	178	178
TBC1D2	0.4109	1.669e-08	1.46e-06	178	178
NR4A2	0.4107	1.688e-08	1.47e-06	178	178
TNFRSF10B	0.4099	1.812e-08	1.544e-06	178	178
LOC100216001	0.4094	1.395e-08	1.277e-06	178	171
ZFP36	0.4089	1.455e-08	1.313e-06	178	178
KRT7	0.4084	1.524e-08	1.358e-06	178	177
TSKU	0.4079	1.584e-08	1.399e-06	178	178
GJB4	0.4067	1.766e-08	1.512e-06	178	171
CSRNP1	0.4064	2.457e-08	2.007e-06	178	178
TFAP2A	0.4055	2.636e-08	2.136e-06	178	177
IGLON5	0.405	2.057e-08	1.723e-06	178	177
MFSD2B	0.4049	2.772e-08	2.219e-06	178	178
PTGS2	0.4048	2.803e-08	2.235e-06	178	178
NT5E	0.4044	2.166e-08	1.8e-06	178	178
FOXD1	0.4042	2.21e-08	1.829e-06	178	177
PPARG	0.4039	2.267e-08	1.867e-06	178	178
HK1	0.4038	2.275e-08	1.867e-06	178	178
ADAM8	0.4038	3.06e-08	2.345e-06	178	178
ANXA2	0.4027	3.339e-08	2.521e-06	178	178
KRT16	0.4008	2.951e-08	2.325e-06	178	173
S100A16	0.4007	2.988e-08	2.326e-06	178	178
SERTAD1	0.4003	4.094e-08	2.944e-06	178	178
EGR1	0.3994	4.406e-08	3.134e-06	178	178
DNAJB1	0.3993	3.374e-08	2.534e-06	178	178
KIAA1539	0.3991	3.433e-08	2.552e-06	178	178
ULBP2	0.399	4.562e-08	3.222e-06	178	178
RNF149	0.3989	3.474e-08	2.573e-06	178	178
RND3	0.3988	3.502e-08	2.584e-06	178	178
FHL2	0.3988	3.522e-08	2.589e-06	178	178
CGB7	0.3975	3.928e-08	2.845e-06	178	166
SMOX	0.3957	5.98e-08	3.956e-06	178	178
FGFRL1	0.3956	4.602e-08	3.238e-06	178	178
BCL9L	0.3955	6.062e-08	3.983e-06	178	178
COL17A1	0.3951	6.273e-08	4.074e-06	178	178
S100A10	0.3948	4.945e-08	3.431e-06	178	178
P2RY2	0.3945	6.608e-08	4.229e-06	178	177
LEMD1	0.3941	5.241e-08	3.598e-06	178	171
PIM3	0.3941	6.811e-08	4.303e-06	178	178
SEMA4B	0.3937	7.044e-08	4.436e-06	178	178
TICAM1	0.3934	5.57e-08	3.763e-06	178	178
RFX8	0.3931	7.387e-08	4.615e-06	178	177
FGD6	0.3931	7.398e-08	4.615e-06	178	178
CD276	0.393	7.44e-08	4.626e-06	178	178
PHF13	0.393	7.471e-08	4.631e-06	178	178
ING1	0.3927	5.887e-08	3.919e-06	178	178
SPRY4	0.3922	7.98e-08	4.885e-06	178	178
KRT19	0.3919	6.297e-08	4.074e-06	178	178
IER5L	0.3919	6.304e-08	4.074e-06	178	178
TMEM40	0.3915	6.515e-08	4.184e-06	178	157
FTSJ1	0.3913	6.645e-08	4.239e-06	178	178
BCAR3	0.3912	8.627e-08	5.118e-06	178	178
TACSTD2	0.39	9.544e-08	5.549e-06	178	178
HOXA3	0.3899	9.557e-08	5.549e-06	178	178
TPM4	0.3899	9.594e-08	5.549e-06	178	178
PTGES	0.3899	9.598e-08	5.549e-06	178	178
BZW1	0.3897	7.601e-08	4.697e-06	178	178
COQ10B	0.3888	8.155e-08	4.957e-06	178	178
PPP1R13L	0.3888	8.201e-08	4.959e-06	178	178
OVOL1	0.3886	8.305e-08	4.992e-06	178	176
ECM1	0.3885	1.069e-07	6.007e-06	178	178
CSNK1E	0.3883	8.487e-08	5.055e-06	178	178
CALB2	0.3881	8.645e-08	5.118e-06	178	178
IL1A	0.3878	8.892e-08	5.217e-06	178	171
ITGB5	0.3861	1.018e-07	5.835e-06	178	178
PHLDA2	1	1e-48	1e-44	178	178
PKP3	0.8389	2.255e-48	2.229e-44	178	178
SH3D20	0.8071	3.913e-42	2.579e-38	178	177
SLC22A18	0.7953	4.135e-40	2.044e-36	178	178
GIPC1	0.7871	8.861e-39	3.504e-35	178	178
S100A6	0.7745	7.713e-37	2.542e-33	178	178
SH2D3A	0.77	3.555e-36	8.857e-33	178	178
EPS8L1	0.7699	3.583e-36	8.857e-33	178	178
ARRDC1	0.7646	2.053e-35	4.511e-32	178	178
PRSS22	0.7642	2.355e-35	4.656e-32	178	177
LAD1	0.7579	1.75e-34	3.146e-31	178	178
RASSF7	0.7548	4.646e-34	7.657e-31	178	178
ST14	0.7439	1.249e-32	1.899e-29	178	178
MFSD10	0.7412	2.75e-32	3.885e-29	178	178
CIB1	0.7366	1.054e-31	1.389e-28	178	178
DTX2	0.7348	1.739e-31	2.023e-28	178	178
C1orf170	0.732	3.848e-31	4.227e-28	178	178
PRSS8	0.7311	4.887e-31	5.086e-28	178	178
STXBP2	0.7303	6.015e-31	5.947e-28	178	178
PITX1	0.7295	7.565e-31	6.869e-28	178	176
TICAM1	0.7295	7.643e-31	6.869e-28	178	178
ARHGAP27	0.7269	1.549e-30	1.276e-27	178	178
TSPO	0.7241	3.303e-30	2.512e-27	178	178
MICALL2	0.7234	3.951e-30	2.679e-27	178	178
S100A11	0.7234	3.955e-30	2.679e-27	178	178
MVP	0.7234	4.044e-30	2.679e-27	178	178
EPS8L2	0.7233	4.064e-30	2.679e-27	178	178
KRT19	0.7221	5.694e-30	3.632e-27	178	178
CSTB	0.7217	6.324e-30	3.908e-27	178	178
PLEKHN1	0.7209	7.715e-30	4.623e-27	178	177
ADAP1	0.72	9.945e-30	5.691e-27	178	178
SERINC2	0.7175	1.886e-29	1.036e-26	178	178
CORO1B	0.7151	3.612e-29	1.831e-26	178	178
INF2	0.7131	6.022e-29	2.977e-26	178	178
TRADD	0.7121	7.62e-29	3.675e-26	178	178
SHB	0.712	7.93e-29	3.734e-26	178	178
CD151	0.7117	8.646e-29	3.886e-26	178	178
SFN	0.7103	1.23e-28	5.288e-26	178	176
POLD4	0.7099	1.353e-28	5.64e-26	178	178
CLDN4	0.7098	1.397e-28	5.64e-26	178	178
GPR172A	0.7065	3.206e-28	1.219e-25	178	178
TRIM11	0.7037	6.362e-28	2.246e-25	178	178
JUP	0.7035	6.62e-28	2.297e-25	178	178
PPP4C	0.7012	1.186e-27	3.973e-25	178	178
BAIAP2L1	0.7007	1.324e-27	4.365e-25	178	178
FBXL19	0.7004	1.434e-27	4.648e-25	178	178
PVRL4	0.6998	1.636e-27	5.218e-25	178	176
LSR	0.699	1.993e-27	6.158e-25	178	178
PNPLA2	0.6989	2.046e-27	6.226e-25	178	178
PTK6	0.6988	2.105e-27	6.306e-25	178	178
ID1	0.6978	2.664e-27	7.861e-25	178	178
SPINT1	0.6977	2.742e-27	7.931e-25	178	178
S100A16	0.6977	2.767e-27	7.931e-25	178	178
RPS6KA4	0.6976	2.843e-27	8.032e-25	178	178
ANXA11	0.6957	4.47e-27	1.194e-24	178	178
TINAGL1	0.6955	4.691e-27	1.237e-24	178	178
RHBDF1	0.6952	4.941e-27	1.275e-24	178	178
TRIP10	0.6952	5.028e-27	1.275e-24	178	178
PRICKLE3	0.6931	8.136e-27	1.962e-24	178	178
KRT8	0.6908	1.396e-26	3.209e-24	178	178
TNIP2	0.6907	1.453e-26	3.302e-24	178	178
NAPRT1	0.6901	1.68e-26	3.754e-24	178	178
PFDN2	0.69	1.689e-26	3.754e-24	178	178
C9orf167	0.6895	1.896e-26	4.166e-24	178	178
TJP3	0.6874	3.101e-26	6.454e-24	178	178
PPP1R13L	0.6872	3.266e-26	6.728e-24	178	178
RNPEPL1	0.6861	4.203e-26	8.394e-24	178	178
CHMP4B	0.6855	4.773e-26	9.438e-24	178	178
VASP	0.6853	4.988e-26	9.766e-24	178	178
OCIAD2	0.6848	5.697e-26	1.083e-23	178	178
RAB25	0.6846	5.882e-26	1.097e-23	178	178
MDK	0.6844	6.157e-26	1.128e-23	178	178
POLR2H	0.6827	9.021e-26	1.637e-23	178	178
BIK	0.6824	9.722e-26	1.748e-23	178	178
TRAF4	0.6822	1.021e-25	1.819e-23	178	178
CCDC64B	0.682	1.059e-25	1.854e-23	178	177
FAM83H	0.682	1.06e-25	1.854e-23	178	178
BBC3	0.6806	1.461e-25	2.49e-23	178	178
PPDPF	0.6801	1.627e-25	2.75e-23	178	178
AXIN1	0.6788	2.205e-25	3.665e-23	178	178
C19orf33	0.6787	2.239e-25	3.69e-23	178	177
PLCB3	0.6775	2.928e-25	4.785e-23	178	178
ADAM8	0.6772	3.102e-25	5.028e-23	178	178
TMEM92	0.6768	3.412e-25	5.441e-23	178	177
RTN4R	0.6761	3.946e-25	6.144e-23	178	178
EFNB1	0.6758	4.25e-25	6.565e-23	178	178
DRD4	0.6748	5.32e-25	8.092e-23	178	173
EBP	0.6747	5.424e-25	8.187e-23	178	178
RHOD	0.6744	5.84e-25	8.749e-23	178	178
GSTP1	0.6735	7.118e-25	1.044e-22	178	178
EFHD2	0.6735	7.124e-25	1.044e-22	178	178
EFNA4	0.6731	7.74e-25	1.125e-22	178	178
ADAMTSL5	0.6729	8.047e-25	1.162e-22	178	177
MUC1	0.6722	9.297e-25	1.323e-22	178	178
UNC93B1	0.6721	9.613e-25	1.358e-22	178	178
LPAR2	0.672	9.686e-25	1.358e-22	178	178
CBLC	0.6718	1.014e-24	1.412e-22	178	177
GALE	0.6717	1.032e-24	1.417e-22	178	178
GIYD2	0.6717	1.053e-24	1.436e-22	178	178
KRT18	0.6713	1.132e-24	1.533e-22	178	178
FUT3	0.6709	1.248e-24	1.679e-22	178	177
BCAR1	0.6697	1.594e-24	2.101e-22	178	178
HN1	0.6696	1.649e-24	2.144e-22	178	178
PAQR4	0.6681	2.284e-24	2.823e-22	178	178
BLVRB	0.668	2.33e-24	2.862e-22	178	178
C8orf73	0.6679	2.353e-24	2.872e-22	178	178
ABHD11	0.6679	2.371e-24	2.877e-22	178	178
MVD	0.667	2.865e-24	3.434e-22	178	178
EPHA2	0.6665	3.195e-24	3.777e-22	178	178
GJB3	0.6663	3.309e-24	3.859e-22	178	175
ELMO3	0.6659	3.65e-24	4.221e-22	178	178
HS3ST1	0.6654	4.002e-24	4.601e-22	178	178
STAP2	0.6643	5.025e-24	5.744e-22	178	178
ANO9	0.6639	5.522e-24	6.239e-22	178	178
CDC42EP5	0.6636	5.925e-24	6.582e-22	178	178
S100P	0.6613	9.505e-24	1.038e-21	178	177
CLIC1	0.6612	9.761e-24	1.06e-21	178	178
TSPAN15	0.661	1.003e-23	1.084e-21	178	178
AIM1L	0.6599	1.277e-23	1.365e-21	178	177
HES1	0.6591	1.501e-23	1.579e-21	178	178
FBXL6	0.6587	1.646e-23	1.713e-21	178	178
NFKBIB	0.657	2.292e-23	2.313e-21	178	178
LRFN4	0.6568	2.39e-23	2.398e-21	178	178
RDH13	0.6564	2.593e-23	2.577e-21	178	178
SLC39A4	0.6553	3.261e-23	3.161e-21	178	178
ESRRA	0.6553	3.283e-23	3.167e-21	178	178
LBX2	0.6547	3.674e-23	3.476e-21	178	177
TALDO1	0.6544	3.94e-23	3.71e-21	178	178
BOLA2	0.6538	4.42e-23	4.065e-21	178	178
NUDT8	0.6534	4.844e-23	4.435e-21	178	178
MST1R	0.6527	5.54e-23	5.002e-21	178	178
ELF3	0.6526	5.652e-23	5.08e-21	178	178
SH3BGRL3	0.652	6.382e-23	5.685e-21	178	178
SLC22A18AS	0.652	6.444e-23	5.714e-21	178	178
TAGLN2	0.6517	6.724e-23	5.909e-21	178	178
B3GNT3	0.6515	7.021e-23	6.089e-21	178	178
ACY1	0.6507	8.353e-23	7.213e-21	178	178
CLTB	0.6506	8.416e-23	7.235e-21	178	178
ARF1	0.6505	8.643e-23	7.367e-21	178	178
CHMP1A	0.6492	1.11e-22	9.263e-21	178	178
HSPB1	0.6488	1.207e-22	9.988e-21	178	178
SAMD10	0.6486	1.261e-22	1.035e-20	178	178
C9orf89	0.6483	1.346e-22	1.095e-20	178	178
EFCAB4A	0.6481	1.384e-22	1.122e-20	178	178
KCNN4	0.6476	1.543e-22	1.241e-20	178	178
PLEC	0.6474	1.582e-22	1.265e-20	178	178
MSLN	0.6474	1.586e-22	1.265e-20	178	177
FA2H	0.647	1.734e-22	1.377e-20	178	178
GNG5	0.6467	1.843e-22	1.457e-20	178	178
ITPKA	0.646	2.125e-22	1.674e-20	178	177
TMEM134	0.6458	2.188e-22	1.716e-20	178	178
S100A10	0.6457	2.238e-22	1.736e-20	178	178
ANXA2	0.6455	2.33e-22	1.799e-20	178	178
ALDOA	0.6452	2.441e-22	1.879e-20	178	178
KCTD5	0.6444	2.862e-22	2.185e-20	178	178
CAPN1	0.6424	4.248e-22	3.158e-20	178	178
TRIM15	0.6422	4.411e-22	3.267e-20	178	173
PKMYT1	0.6419	4.667e-22	3.444e-20	178	178
EIF6	0.6412	5.338e-22	3.895e-20	178	178
SIRT7	0.6398	7.052e-22	5.07e-20	178	178
TSTA3	0.6396	7.366e-22	5.25e-20	178	178
MRPL23	0.6383	9.31e-22	6.505e-20	178	178
LPCAT4	0.6376	1.06e-21	7.242e-20	178	178
LYPLA2	0.6375	1.098e-21	7.434e-20	178	178
VPS37B	0.637	1.197e-21	7.892e-20	178	178
ARHGEF5	0.6364	1.352e-21	8.824e-20	178	178
CLDN7	0.6361	1.419e-21	9.202e-20	178	178
TRPM4	0.636	1.46e-21	9.416e-20	178	178
SSH3	0.6341	2.066e-21	1.293e-19	178	178
CDK18	0.6336	2.291e-21	1.42e-19	178	178
SHARPIN	0.6333	2.393e-21	1.479e-19	178	178
ARPC1B	0.6328	2.652e-21	1.628e-19	178	178
MGAT4B	0.6327	2.714e-21	1.662e-19	178	178
TNFRSF12A	0.6316	3.347e-21	1.987e-19	178	178
SLCO4A1	0.6314	3.449e-21	2.042e-19	178	178
PYCARD	0.6313	3.534e-21	2.086e-19	178	178
HMG20B	0.6306	3.98e-21	2.342e-19	178	178
ARHGEF16	0.6305	4.108e-21	2.41e-19	178	178
MAFK	0.6301	4.36e-21	2.551e-19	178	178
TMSB10	0.6301	4.424e-21	2.581e-19	178	178
OCEL1	0.6271	7.577e-21	4.318e-19	178	178
C17orf55	0.6271	7.605e-21	4.322e-19	178	178
OVOL1	0.627	7.701e-21	4.352e-19	178	176
ANKRD9	0.627	7.703e-21	4.352e-19	178	178
SIGIRR	0.6259	9.581e-21	5.307e-19	178	178
KREMEN2	0.6258	9.614e-21	5.307e-19	178	176
MYH14	0.6257	9.803e-21	5.385e-19	178	178
GRTP1	0.6244	1.249e-20	6.802e-19	178	178
DDA1	0.6241	1.323e-20	7.11e-19	178	178
RHOC	0.624	1.346e-20	7.214e-19	178	178
TMEM44	0.6234	1.489e-20	7.913e-19	178	178
MXD3	0.6231	1.572e-20	8.333e-19	178	178
GSDMD	0.6222	1.848e-20	9.694e-19	178	178
ADRM1	0.6219	1.956e-20	1.016e-18	178	178
C7orf47	0.6219	1.958e-20	1.016e-18	178	178
APRT	0.6215	2.123e-20	1.099e-18	178	178
FAM125A	0.6212	2.243e-20	1.155e-18	178	178
STX4	0.6207	2.423e-20	1.238e-18	178	178
SLC29A2	0.6206	2.493e-20	1.271e-18	178	178
CFL1	0.6201	2.728e-20	1.376e-18	178	178
PHLDA3	1	1e-24	1e-22	178	178
PDLIM7	0.6794	1e-24	1e-22	178	178
MDFI	0.6705	1e-24	1e-22	178	178
LOC100270710	0.6694	1e-24	1e-22	178	178
HCFC1R1	0.6646	4.795e-24	4.233e-22	178	178
UBTD1	0.6644	4.994e-24	4.389e-22	178	178
TRIP10	0.6611	1e-24	1e-22	178	178
RHOD	0.6501	1e-24	1e-22	178	178
BCL7C	0.6499	9.761e-23	8.54e-21	178	178
HOMER3	0.6322	2.97e-21	2.576e-19	178	178
RRAS	0.6228	1e-24	1e-22	178	178
CNN2	0.6196	2.939e-20	2.527e-18	178	178
IER5L	0.6175	4.304e-20	3.684e-18	178	178
PPP1R13L	0.6138	8.319e-20	7.091e-18	178	178
HES4	0.6108	1e-24	1e-22	178	178
TMSB10	0.6084	1e-24	1e-22	178	178
FAM89B	0.6043	1e-24	1e-22	178	178
GIPC1	0.6026	5.613e-19	4.723e-17	178	178
FAM176B	0.6018	6.475e-19	5.425e-17	178	178
FXYD5	0.6017	1e-24	1e-22	178	178
TRIP6	0.5989	1.054e-18	8.796e-17	178	178
GPC1	0.5962	1.636e-18	1.36e-16	178	178
LZTS2	0.5949	2.017e-18	1.669e-16	178	178
S100A11	0.5947	2.104e-18	1.734e-16	178	178
SIPA1	0.594	2.36e-18	1.936e-16	178	178
PRKCDBP	0.5939	2.377e-18	1.942e-16	178	178
LRFN4	0.5935	1e-24	1e-22	178	178
SNX21	0.5935	2.555e-18	2.079e-16	178	178
C1orf170	0.592	3.239e-18	2.625e-16	178	178
DRAP1	0.5904	4.203e-18	3.392e-16	178	178
GUK1	0.582	1.591e-17	1.263e-15	178	178
PFDN2	0.5818	1.635e-17	1.294e-15	178	178
FAM110A	0.5817	1e-24	1e-22	178	178
UNC93B1	0.5809	1e-24	1e-22	178	178
C19orf33	0.5807	1e-24	1e-22	178	177
UBXN1	0.5804	2.044e-17	1.604e-15	178	178
CLIC3	0.5788	1e-24	1e-22	178	178
TWF2	0.5772	1e-24	1e-22	178	178
SCNM1	0.5765	1e-24	1e-22	178	178
ARPC1B	0.5752	1e-24	1e-22	178	178
ANKRD13D	0.574	1e-24	1e-22	178	178
DRD4	0.574	5.45e-17	4.161e-15	178	173
KCNN4	0.5725	1e-24	1e-22	178	178
CEBPB	0.5717	7.792e-17	5.903e-15	178	178
TMC6	0.5711	8.542e-17	6.447e-15	178	178
SHARPIN	0.5675	1e-24	1e-22	178	178
PODNL1	0.5668	1.612e-16	1.198e-14	178	178
GPX1	0.5667	1.64e-16	1.214e-14	178	178
C8orf73	0.5658	1e-24	1e-22	178	178
ZYX	0.5658	1.893e-16	1.397e-14	178	178
DTX2	0.5655	1.978e-16	1.454e-14	178	178
HDAC7	0.5645	2.279e-16	1.669e-14	178	178
CSTB	0.5642	2.371e-16	1.73e-14	178	178
EVPL	0.5639	1e-24	1e-22	178	178
PPP1R14B	0.5635	2.642e-16	1.914e-14	178	178
RPS6KA4	0.5634	1e-24	1e-22	178	178
PACSIN3	0.5627	2.963e-16	2.138e-14	178	178
LY6E	0.5623	1e-24	1e-22	178	178
TGFB1I1	0.562	3.274e-16	2.337e-14	178	178
FSCN1	0.5613	1e-24	1e-22	178	178
UBAC2	0.5607	3.957e-16	2.794e-14	178	178
PRR24	0.5601	4.311e-16	3.034e-14	178	178
TNK2	0.56	1e-24	1e-22	178	178
FZD2	0.5591	1e-24	1e-22	178	178
GNB1L	0.5588	1e-24	1e-22	178	178
EPS8L1	0.5584	1e-24	1e-22	178	178
ADAM8	0.5568	1e-24	1e-22	178	178
RHOC	0.5566	7.164e-16	4.971e-14	178	178
ARL8A	0.556	1e-24	1e-22	178	178
SART1	0.5555	8.389e-16	5.78e-14	178	178
C11orf68	0.5553	8.66e-16	5.946e-14	178	178
PRSS22	0.5553	1e-24	1e-22	178	177
PRRX2	0.5551	1e-24	1e-22	178	178
RHBDF1	0.5525	1.284e-15	8.58e-14	178	178
CAPG	0.5522	1.353e-15	9.008e-14	178	178
MFSD10	0.5512	1.547e-15	1.027e-13	178	178
GJB2	0.5509	1e-24	1e-22	178	177
LBX2	0.5506	1e-24	1e-22	178	177
YIF1B	0.5505	1.721e-15	1.138e-13	178	178
KRT19	0.5503	1.752e-15	1.155e-13	178	178
PVRL4	0.5503	1.771e-15	1.163e-13	178	176
NKD2	0.5499	1.877e-15	1.222e-13	178	178
LEMD1	0.5498	1.879e-15	1.222e-13	178	171
TRADD	0.5491	1e-24	1e-22	178	178
LOXL1	0.5486	1e-24	1e-22	178	178
BEAN	0.5479	1e-24	1e-22	178	178
SLC2A4RG	0.5478	2.503e-15	1.618e-13	178	178
MAP7D1	0.5475	2.61e-15	1.675e-13	178	178
TNNI2	0.5473	2.685e-15	1.718e-13	178	174
WNT10A	0.5469	2.839e-15	1.811e-13	178	178
SCYL1	0.5456	3.381e-15	2.129e-13	178	178
EHBP1L1	0.5451	1e-24	1e-22	178	178
LCAT	0.5445	1e-24	1e-22	178	178
SH3GL1	0.5443	4.083e-15	2.539e-13	178	178
POLR2H	0.543	1e-24	1e-22	178	178
C9orf16	0.5426	1e-24	1e-22	178	178
TPM2	0.5413	1e-24	1e-22	178	178
COMT	0.5411	6.312e-15	3.852e-13	178	178
RAB34	0.5408	1e-24	1e-22	178	178
TMEM44	0.5399	7.387e-15	4.495e-13	178	178
DDAH2	0.5396	1e-24	1e-22	178	178
LOC541471	0.539	1e-24	1e-22	178	178
MXRA8	0.5389	1e-24	1e-22	178	178
CACNB3	0.5381	9.488e-15	5.668e-13	178	178
SCT	0.5374	1e-24	1e-22	178	177
ADAMTSL5	0.537	1e-24	1e-22	178	177
RARG	0.5369	1e-24	1e-22	178	178
AP2S1	0.5359	1e-24	1e-22	178	178
C11orf80	0.5359	1.274e-14	7.518e-13	178	178
BRI3	0.5358	1.294e-14	7.614e-13	178	178
HSPB1	0.5353	1e-24	1e-22	178	178
NFKBIB	0.5352	1.397e-14	8.2e-13	178	178
METRNL	0.5348	1e-24	1e-22	178	178
PLSCR3	0.5346	1.522e-14	8.88e-13	178	178
PHLDA2	0.5337	1.706e-14	9.891e-13	178	178
ACBD6	0.5333	1.801e-14	1.038e-12	178	178
TRIM11	0.5333	1.8e-14	1.038e-12	178	178
ANXA11	0.5325	2.005e-14	1.142e-12	178	178
KISS1	0.532	2.151e-14	1.218e-12	178	173
FAM125A	0.5316	1e-24	1e-22	178	178
SSH3	0.5316	1e-24	1e-22	178	178
PPP4C	0.5314	1e-24	1e-22	178	178
GSTP1	0.531	1e-24	1e-22	178	178
B3GNTL1	0.5308	2.504e-14	1.403e-12	178	178
PITX1	0.5299	2.84e-14	1.577e-12	178	176
PPP1R3G	0.5293	1e-24	1e-22	178	178
FBXL19	0.5288	1e-24	1e-22	178	178
SHF	0.5288	1e-24	1e-22	178	178
PRDX5	0.5287	3.304e-14	1.805e-12	178	178
GPX4	0.5285	1e-24	1e-22	178	178
PLEKHN1	0.5282	1e-24	1e-22	178	177
SF3B4	0.5279	3.696e-14	1.992e-12	178	178
SSSCA1	0.5278	3.73e-14	2.004e-12	178	178
INO80B	0.5277	3.758e-14	2.014e-12	178	178
SLC16A3	0.5276	3.799e-14	2.03e-12	178	178
ISG15	0.5273	1e-24	1e-22	178	178
EFNA4	0.5269	1e-24	1e-22	178	178
BBC3	0.5261	4.623e-14	2.438e-12	178	178
CYBA	0.5257	1e-24	1e-22	178	178
TSPO	0.5256	1e-24	1e-22	178	178
PSMD4	0.5248	1e-24	1e-22	178	178
PADI1	0.5243	5.887e-14	3.055e-12	178	175
CMTM3	0.5237	1e-24	1e-22	178	178
TRMT112	0.5236	1e-24	1e-22	178	178
LGALS1	0.5232	1e-24	1e-22	178	178
ZFPL1	0.523	6.947e-14	3.568e-12	178	178
FIBP	0.5229	7.036e-14	3.605e-12	178	178
EML3	0.5226	7.275e-14	3.717e-12	178	178
CHMP1A	0.5215	1e-24	1e-22	178	178
C8orf58	0.5209	1e-24	1e-22	178	178
STX4	0.5209	1e-24	1e-22	178	178
SH3D20	0.5205	1e-24	1e-22	178	177
TMEM189	0.5204	1e-24	1e-22	178	178
ARRDC1	0.5203	9.753e-14	4.92e-12	178	178
NTF4	0.5201	1.005e-13	5.033e-12	178	165
CHPF	0.5182	1e-24	1e-22	178	178
AIP	0.5176	1e-24	1e-22	178	178
CHMP4B	0.5169	1e-24	1e-22	178	178
HOXB5	0.5165	1.588e-13	7.811e-12	178	178
C2orf82	0.5164	1.603e-13	7.865e-12	178	155
PLCD3	0.5162	1e-24	1e-22	178	178
ZNF668	0.516	1.69e-13	8.251e-12	178	178
MECR	0.5159	1e-24	1e-22	178	178
PTTG1IP	0.5147	1.989e-13	9.663e-12	178	178
TNFSF9	0.5146	1e-24	1e-22	178	178
NUTF2	0.5145	2.044e-13	9.904e-12	178	178
COMMD5	0.5144	2.062e-13	9.967e-12	178	178
KCP	0.5141	2.129e-13	1.022e-11	178	178
NAPRT1	0.5139	1e-24	1e-22	178	178
RNF149	0.5136	2.282e-13	1.09e-11	178	178
AMDHD2	0.5134	1e-24	1e-22	178	178
RNH1	0.5131	1e-24	1e-22	178	178
TEAD3	0.5131	1e-24	1e-22	178	178
DVL1	0.5126	2.574e-13	1.22e-11	178	178
NME4	0.5119	2.807e-13	1.318e-11	178	178
IRF3	0.5118	1e-24	1e-22	178	178
SERTAD3	0.5118	1e-24	1e-22	178	178
SNAPC2	0.5113	3.032e-13	1.417e-11	178	178
KRT15	0.5107	3.286e-13	1.525e-11	178	177
CRABP2	0.5102	1e-24	1e-22	178	178
MFAP2	0.5102	3.492e-13	1.613e-11	178	178
BLVRB	0.5099	3.61e-13	1.66e-11	178	178
C1orf86	0.5098	1e-24	1e-22	178	178
MMP11	0.5088	4.14e-13	1.877e-11	178	178
S100A13	0.5082	1e-24	1e-22	178	178
IFITM3	0.5081	1e-24	1e-22	178	178
MSLN	0.508	1e-24	1e-22	178	177
IER5	0.5075	4.842e-13	2.176e-11	178	178
MIIP	0.5075	1e-24	1e-22	178	178
PBX4	0.5073	1e-24	1e-22	178	177
PYCARD	0.507	1e-24	1e-22	178	178
ALS2CL	0.5068	5.241e-13	2.339e-11	178	178
CCDC85B	0.5067	1e-24	1e-22	178	178
GTF2IRD1	0.5063	1e-24	1e-22	178	178
TNKS1BP1	0.5063	1e-24	1e-22	178	178
ITPA	0.5061	1e-24	1e-22	178	178
C1orf35	0.5059	5.898e-13	2.615e-11	178	178
USF1	0.5055	1e-24	1e-22	178	178
CHKB	0.5054	1e-24	1e-22	178	178
CTDSP1	0.5052	6.417e-13	2.837e-11	178	178
