# Supplementary material for: Prognostic Value, Immune Signature, and Molecular Mechanisms of the PHLDA Family in Pancreatic Adenocarcinoma
Source: Int J Mol Sci. 2022 Sep 7;23(18):10316. doi: 10.3390/ijms231810316 (PMC9499624; doi:10.3390/ijms231810316)
Supplement: Supplementary file 1 [file ijms-23-10316-s001.zip › Supplementary material S4.txt]

 Enrichment analysis of the PHLDA family and its 600 co-expressed genes.
ExpandCategory                      Term ID                          Description                                                   LogP 
 GO Biological Processes     GO:0030036      actin cytoskeleton organization                                 -13.636
 GO Biological Processes     GO:0040017      positive regulation of locomotion                             -12.813
 GO Biological Processes     GO:0032970      regulation of actin filament-based process               -11.002   
 GO Biological Processes     GO:0008544      epidermis development                                              -10.116   
 GO Biological Processes     GO:0048729      tissue morphogenesis                                                 -9.915 
 GO Biological Processes     GO:0030162      regulation of proteolysis                                             -9.884
 GO Biological Processes     GO:0043086      negative regulation of catalytic activity                     -9.741   
 GO Biological Processes     GO:0001890      placenta development                                                -9.346  
 GO Biological Processes     GO:0030155      regulation of cell adhesion                                         -9.203   
 GO Biological Processes     GO:0035239      tube morphogenesis                                                   -9.075  
 GO Biological Processes     GO:0070848      response to growth factor                                           -8.680   
 GO Biological Processes     GO:0022604      regulation of cell morphogenesis                               -8.570    
 GO Biological Processes     GO:0071496      cellular response to external stimulus                        -8.516 
 GO Biological Processes     GO:0009611      response to wounding                                                -8.143  
 GO Biological Processes     GO:0001666      response to hypoxia                                                    -7.944    
 GO Biological Processes     GO:0006935      chemotaxis                                                                   -7.929  
 GO Biological Processes     GO:0010942      positive regulation of cell death                                  -7.858    
 GO Biological Processes     GO:0043122      regulation of I-kappaB kinase/NF-kappaB signaling   -7.842    
 GO Biological Processes     GO:0009725      response to hormone                                                    -7.638  
 GO Biological Processes     GO:0097190      apoptotic signaling pathway                                        -7.428 
 KEGG Pathway                    hsa05165           Human papillomavirus infection                                  -6.007    
 KEGG Pathway                    hsa05131           Shigellosis                                                                      -5.308  
 KEGG Pathway                    hsa05130           Pathogenic Escherichia coli infection                            -5.176
 KEGG Pathway                    hsa05205           Proteoglycans in cancer                                                 -4.329  
 KEGG Pathway                    hsa04390           Hippo signaling pathway                                               -4.137
 KEGG Pathway                    hsa04210           Apoptosis                                                                        -3.30 
 KEGG Pathway                    hsa01232           Nucleotide metabolism                                                  -3.24
 KEGG Pathway                    hsa04668           TNF signaling pathway                                                   -3.21
 KEGG Pathway                    hsa04670           Leukocyte transendothelial migration                            -3.16
 KEGG Pathway                    hsa05410           Hypertrophic cardiomyopathy                                        -3.09
 KEGG Pathway                    hsa04015           Rap1 signaling pathway                                                  -3.050 
 KEGG Pathway                    hsa04144           Endocytosis                                                                      -2.932
 KEGG Pathway                    hsa04010           MAPK signaling pathway                                                 -2.823
 KEGG Pathway                    hsa04217           Necroptosis                                                                       -2.82  
 KEGG Pathway                    hsa05169           Epstein-Barr virus infection                                              -2.642
 KEGG Pathway                    hsa04360           Axon guidance                                                                  -2.42
 KEGG Pathway                    hsa05230           Central carbon metabolism in cancer                               -2.19
 KEGG Pathway                    hsa04933           AGE-RAGE signaling pathway in diabetic complications-2.16
 KEGG Pathway                    hsa00520           Amino sugar and nucleotide sugar metabolism              -2.04
 GO Molecular Functions    GO:0045296       cadherin binding                                                               -25.589  
 GO Molecular Functions    GO:0019904       protein domain specific binding                                       -10.355   
 GO Molecular Functions    GO:0019900       kinase binding                                                                    -8.911 
 GO Molecular Functions    GO:0048306       calcium-dependent protein binding                                 -7.670  
 GO Molecular Functions    GO:0008134       transcription factor binding                                               -6.949 
 GO Molecular Functions    GO:0003779       actin binding                                                                      -6.864    
 GO Molecular Functions    GO:0098641       cadherin binding involved in cell-cell adhesion               -6.47    
 GO Molecular Functions    GO:0004857       enzyme inhibitor activity                                                   -6.045 
 GO Molecular Functions    GO:0008289       lipid binding                                                                       -5.658
 GO Molecular Functions    GO:0005198       structural molecule activity                                               -5.260
 GO Molecular Functions    GO:0003712       transcription coregulator activity                                      -4.862 
 GO Molecular Functions    GO:0043621       protein self-association                                                      -4.697  
 GO Molecular Functions    GO:0016301       kinase activity                                                                      -4.299 
 GO Molecular Functions    GO:0043236       laminin binding                                                                   -4.034    
 GO Molecular Functions    GO:0042803       protein homodimerization activity                                     -3.950 
 GO Molecular Functions    GO:0008301       DNA binding, bending                                                         -3.807 
 GO Molecular Functions    GO:0031267       small GTPase binding                                                           -3.733 
 GO Molecular Functions    GO:0030695       GTPase regulator activity                                                      -3.600  
 GO Molecular Functions    GO:0004601       peroxidase activity                                                                -3.597  
 GO Molecular Functions    GO:0048018       receptor ligand activity                                                         -3.588 
 GO Cellular Components   GO:0030055       cell-substrate junction                                                         -16.073  
 GO Cellular Components   GO:0005911       cell-cell junction                                                                   -14.614   
 GO Cellular Components   GO:0015629       actin cytoskeleton                                                                 -10.499  
 GO Cellular Components   GO:0062023       collagen-containing extracellular matrix                              -8.271  
 GO Cellular Components   GO:0001726       ruffle                                                                                       -6.467  
 GO Cellular Components   GO:0016328       lateral plasma membrane                                                      -5.928 
 GO Cellular Components   GO:0030016       myofibril                                                                                 -5.732   
 GO Cellular Components   GO:0034774       secretory granule lumen                                                        -5.586    
 GO Cellular Components   GO:0045121       membrane raft                                                                        -5.508 
 GO Cellular Components   GO:0070820       tertiary granule                                                                       -5.363 
 GO Cellular Components   GO:0048471       perinuclear region of cytoplasm                                             -5.236   
 GO Cellular Components   GO:0005635       nuclear envelope                                                                     -5.032
 GO Cellular Components   GO:0043296       apical junction complex                                                          -4.290  
 GO Cellular Components   GO:0001533       cornified envelope                                                                   -4.243
 GO Cellular Components   GO:0030139       endocytic vesicle                                                                      -4.120
 GO Cellular Components   GO:0099513       polymeric cytoskeletal fiber                                                     -3.973
 GO Cellular Components   GO:0002102       podosome                                                                                 -3.884
 GO Cellular Components   GO:0019897       extrinsic component of plasma membrane                             -3.829  
 GO Cellular Components   GO:0034399       nuclear periphery                                                                      -3.756
 GO Cellular Components   GO:0097136       Bcl-2 family protein complex                                                   -3.609  
