# Supplementary material for: Prognostic Value, Immune Signature, and Molecular Mechanisms of the PHLDA Family in Pancreatic Adenocarcinoma
Source: Int J Mol Sci. 2022 Sep 7;23(18):10316. doi: 10.3390/ijms231810316 (PMC9499624; doi:10.3390/ijms231810316)
Supplement: Supplementary file 1 [file ijms-23-10316-s001.zip › Supplementary material S5.xlsx]

## Sheet: Sheet1
23 genes with the strongest protein-protein interactions with the PHLDA family.
#node1	node2	node1_string_id	node2_string_id	neighborhood_on_chromosome	gene_fusion	phylogenetic_cooccurrence	homology	coexpression	experimentally_determined_interaction	database_annotated	automated_textmining	combined_score	combined_score
AKAP9	KCNQ1	9606.ENSP00000348573	9606.ENSP00000155840	0	0	0	0	0	0.675	0.8	0.989	0.999	0.999
AKAP9	PLK1	9606.ENSP00000348573	9606.ENSP00000300093	0	0	0	0	0.066	0	0	0.474	0.488	0.999
AKAP9	TACC3	9606.ENSP00000348573	9606.ENSP00000326550	0	0	0	0	0.062	0.28	0	0.516	0.645	0.999
AKAP9	KCNE1	9606.ENSP00000348573	9606.ENSP00000337255	0	0	0	0	0	0	0.6	0.927	0.969	0.999
ASCL2	KCNQ1	9606.ENSP00000332293	9606.ENSP00000155840	0	0	0	0	0.152	0	0	0.65	0.691	0.999
ASCL2	OSBPL5	9606.ENSP00000332293	9606.ENSP00000263650	0	0	0	0	0	0	0	0.533	0.533	0.999
ASCL2	PHLDA2	9606.ENSP00000332293	9606.ENSP00000319231	0	0	0	0	0	0	0	0.75	0.75	0.999
ASCL2	NAP1L5	9606.ENSP00000332293	9606.ENSP00000320488	0	0	0	0	0	0	0	0.456	0.456	0.999
ASCL2	TSSC4	9606.ENSP00000332293	9606.ENSP00000331087	0	0	0	0	0	0	0	0.625	0.625	0.999
ASCL2	NAP1L4	9606.ENSP00000332293	9606.ENSP00000369915	0	0	0	0	0	0	0	0.415	0.414	0.999
ASCL2	SLC22A18AS	9606.ENSP00000332293	9606.ENSP00000433282	0	0	0	0	0.07	0	0	0.438	0.454	0.999
ASCL2	CDKN1C	9606.ENSP00000332293	9606.ENSP00000413720	0	0	0	0	0	0	0	0.611	0.611	0.999
ASCL2	SLC22A18	9606.ENSP00000332293	9606.ENSP00000369948	0	0	0	0	0.062	0	0	0.64	0.647	0.998
AURKA	CDK2	9606.ENSP00000216911	9606.ENSP00000266970	0	0	0.431	0.76	0.298	0.326	0	0.592	0.616	0.996
AURKA	PHLDA1	9606.ENSP00000216911	9606.ENSP00000266671	0	0	0	0	0	0	0.8	0.208	0.834	0.994
AURKA	DLGAP5	9606.ENSP00000216911	9606.ENSP00000247191	0	0	0	0	0.948	0.271	0.9	0.681	0.998	0.991
AURKA	CDC20	9606.ENSP00000216911	9606.ENSP00000361540	0	0	0	0	0.974	0.532	0.9	0.878	0.999	0.99
AURKA	PLK1	9606.ENSP00000216911	9606.ENSP00000300093	0	0	0	0.749	0.946	0.786	0.9	0.956	0.999	0.989
AURKA	TPX2	9606.ENSP00000216911	9606.ENSP00000300403	0	0	0	0	0.952	0.978	0.9	0.99	0.999	0.987
AURKA	INCENP	9606.ENSP00000216911	9606.ENSP00000378295	0	0	0	0	0.697	0.928	0.54	0.941	0.999	0.975
AURKA	TP53	9606.ENSP00000216911	9606.ENSP00000269305	0	0	0	0	0.096	0.875	0.9	0.935	0.999	0.973
AURKA	TACC3	9606.ENSP00000216911	9606.ENSP00000326550	0	0	0	0	0.698	0.911	0.9	0.899	0.999	0.971
CDC20	AURKA	9606.ENSP00000361540	9606.ENSP00000216911	0	0	0	0	0.974	0.532	0.9	0.878	0.999	0.969
CDC20	DLGAP5	9606.ENSP00000361540	9606.ENSP00000247191	0	0	0	0	0.981	0	0	0.567	0.991	0.969
CDC20	CDK2	9606.ENSP00000361540	9606.ENSP00000266970	0	0	0	0	0.436	0.918	0	0.745	0.987	0.937
CDC20	TP53	9606.ENSP00000361540	9606.ENSP00000269305	0	0	0	0	0.105	0	0	0.559	0.589	0.93
CDC20	PLK1	9606.ENSP00000361540	9606.ENSP00000300093	0	0	0	0	0.981	0.751	0.9	0.888	0.999	0.902
CDC20	TPX2	9606.ENSP00000361540	9606.ENSP00000300403	0	0	0	0	0.92	0.368	0	0.517	0.973	0.902
CDC20	TACC3	9606.ENSP00000361540	9606.ENSP00000326550	0	0	0	0	0.964	0	0	0.336	0.975	0.854
CDC20	INCENP	9606.ENSP00000361540	9606.ENSP00000378295	0	0	0	0	0.855	0	0	0.54	0.93	0.841
CDK2	AURKA	9606.ENSP00000266970	9606.ENSP00000216911	0	0	0.431	0.76	0.298	0.326	0	0.592	0.616	0.834
CDK2	DLGAP5	9606.ENSP00000266970	9606.ENSP00000247191	0	0	0	0	0.316	0.143	0	0.183	0.479	0.807
CDK2	TPX2	9606.ENSP00000266970	9606.ENSP00000300403	0	0	0	0	0.34	0	0	0.387	0.578	0.798
CDK2	PLK1	9606.ENSP00000266970	9606.ENSP00000300093	0	0	0	0.631	0.283	0.23	0	0.838	0.601	0.793
CDK2	CDC20	9606.ENSP00000266970	9606.ENSP00000361540	0	0	0	0	0.436	0.918	0	0.745	0.987	0.779
CDK2	TP53	9606.ENSP00000266970	9606.ENSP00000269305	0	0	0	0	0.095	0.79	0.9	0.97	0.999	0.779
CDK2	CDKN1C	9606.ENSP00000266970	9606.ENSP00000413720	0	0	0	0	0.052	0.895	0.8	0.985	0.999	0.774
CDKN1C	KCNQ1	9606.ENSP00000413720	9606.ENSP00000155840	0	0	0	0	0	0	0	0.689	0.689	0.772
CDKN1C	OSBPL5	9606.ENSP00000413720	9606.ENSP00000263650	0	0	0	0	0	0	0	0.425	0.425	0.767
CDKN1C	PHLDA1	9606.ENSP00000413720	9606.ENSP00000266671	0	0	0	0	0	0	0	0.413	0.412	0.758
CDKN1C	CDK2	9606.ENSP00000413720	9606.ENSP00000266970	0	0	0	0	0.052	0.895	0.8	0.985	0.999	0.755
CDKN1C	TP53	9606.ENSP00000413720	9606.ENSP00000269305	0	0	0	0	0	0.307	0	0.574	0.692	0.75
CDKN1C	PHLDA2	9606.ENSP00000413720	9606.ENSP00000319231	0	0	0	0	0	0	0	0.744	0.744	0.744
CDKN1C	NAP1L5	9606.ENSP00000413720	9606.ENSP00000320488	0	0	0	0	0	0	0	0.434	0.434	0.73
CDKN1C	TSSC4	9606.ENSP00000413720	9606.ENSP00000331087	0	0	0	0	0	0	0	0.594	0.594	0.728
CDKN1C	ASCL2	9606.ENSP00000413720	9606.ENSP00000332293	0	0	0	0	0	0	0	0.611	0.611	0.727
CDKN1C	NAP1L4	9606.ENSP00000413720	9606.ENSP00000369915	0	0	0	0	0	0	0	0.514	0.514	0.725
CDKN1C	SLC22A18	9606.ENSP00000413720	9606.ENSP00000369948	0	0	0	0	0	0	0	0.72	0.72	0.721
CDKN1C	SLC22A18AS	9606.ENSP00000413720	9606.ENSP00000433282	0	0	0	0	0	0	0	0.641	0.641	0.72
DLGAP5	AURKA	9606.ENSP00000247191	9606.ENSP00000216911	0	0	0	0	0.948	0.271	0.9	0.681	0.998	0.717
DLGAP5	CDK2	9606.ENSP00000247191	9606.ENSP00000266970	0	0	0	0	0.316	0.143	0	0.183	0.479	0.709
DLGAP5	INCENP	9606.ENSP00000247191	9606.ENSP00000378295	0	0	0	0	0.699	0	0	0.383	0.807	0.692
DLGAP5	TACC3	9606.ENSP00000247191	9606.ENSP00000326550	0	0	0	0	0.705	0.15	0	0.64	0.902	0.691
DLGAP5	PLK1	9606.ENSP00000247191	9606.ENSP00000300093	0	0	0	0	0.947	0.056	0	0.471	0.971	0.689
DLGAP5	CDC20	9606.ENSP00000247191	9606.ENSP00000361540	0	0	0	0	0.981	0	0	0.567	0.991	0.676
DLGAP5	TPX2	9606.ENSP00000247191	9606.ENSP00000300403	0	0	0	0	0.964	0	0	0.9	0.996	0.647
INCENP	AURKA	9606.ENSP00000378295	9606.ENSP00000216911	0	0	0	0	0.697	0.928	0.54	0.941	0.999	0.646
INCENP	DLGAP5	9606.ENSP00000378295	9606.ENSP00000247191	0	0	0	0	0.699	0	0	0.383	0.807	0.645
INCENP	PLK1	9606.ENSP00000378295	9606.ENSP00000300093	0	0	0	0	0.848	0.259	0	0.921	0.99	0.641
INCENP	TPX2	9606.ENSP00000378295	9606.ENSP00000300403	0	0	0	0	0.689	0	0	0.699	0.902	0.625
INCENP	TACC3	9606.ENSP00000378295	9606.ENSP00000326550	0	0	0	0	0.694	0	0	0.369	0.798	0.616
INCENP	CDC20	9606.ENSP00000378295	9606.ENSP00000361540	0	0	0	0	0.855	0	0	0.54	0.93	0.613
KCNE1	KCNQ1	9606.ENSP00000337255	9606.ENSP00000155840	0	0	0	0	0.062	0.756	0.8	0.996	0.999	0.611
KCNE1	AKAP9	9606.ENSP00000337255	9606.ENSP00000348573	0	0	0	0	0	0	0.6	0.927	0.969	0.601
KCNQ1	PHLDA1	9606.ENSP00000155840	9606.ENSP00000266671	0	0	0	0	0	0	0	0.442	0.442	0.599
KCNQ1	NAP1L4	9606.ENSP00000155840	9606.ENSP00000369915	0	0	0	0	0.062	0	0	0.463	0.475	0.594
KCNQ1	OSBPL5	9606.ENSP00000155840	9606.ENSP00000263650	0	0	0	0	0.076	0	0	0.502	0.52	0.589
KCNQ1	TSSC4	9606.ENSP00000155840	9606.ENSP00000331087	0	0	0	0	0	0	0	0.646	0.646	0.578
KCNQ1	CDKN1C	9606.ENSP00000155840	9606.ENSP00000413720	0	0	0	0	0	0	0	0.689	0.689	0.566
KCNQ1	ASCL2	9606.ENSP00000155840	9606.ENSP00000332293	0	0	0	0	0.152	0	0	0.65	0.691	0.536
KCNQ1	SLC22A18	9606.ENSP00000155840	9606.ENSP00000369948	0	0	0	0	0.062	0	0	0.722	0.728	0.533
KCNQ1	SLC22A18AS	9606.ENSP00000155840	9606.ENSP00000433282	0	0	0	0	0.076	0	0	0.72	0.73	0.52
KCNQ1	PHLDA2	9606.ENSP00000155840	9606.ENSP00000319231	0	0	0	0	0	0	0	0.772	0.772	0.514
KCNQ1	KCNE1	9606.ENSP00000155840	9606.ENSP00000337255	0	0	0	0	0.062	0.756	0.8	0.996	0.999	0.488
KCNQ1	AKAP9	9606.ENSP00000155840	9606.ENSP00000348573	0	0	0	0	0	0.675	0.8	0.989	0.999	0.479
NAP1L4	KCNQ1	9606.ENSP00000369915	9606.ENSP00000155840	0	0	0	0	0.062	0	0	0.463	0.475	0.478
NAP1L4	OSBPL5	9606.ENSP00000369915	9606.ENSP00000263650	0	0	0	0	0.062	0	0	0.668	0.676	0.475
NAP1L4	PHLDA2	9606.ENSP00000369915	9606.ENSP00000319231	0	0	0	0	0	0	0	0.793	0.793	0.456
NAP1L4	NAP1L5	9606.ENSP00000369915	9606.ENSP00000320488	0	0	0	0.747	0	0.478	0	0.68	0.566	0.454
NAP1L4	TSSC4	9606.ENSP00000369915	9606.ENSP00000331087	0	0	0	0	0.062	0	0	0.774	0.779	0.451
NAP1L4	ASCL2	9606.ENSP00000369915	9606.ENSP00000332293	0	0	0	0	0	0	0	0.415	0.414	0.445
NAP1L4	SLC22A18AS	9606.ENSP00000369915	9606.ENSP00000433282	0	0	0	0	0	0	0	0.451	0.451	0.442
NAP1L4	CDKN1C	9606.ENSP00000369915	9606.ENSP00000413720	0	0	0	0	0	0	0	0.514	0.514	0.434
NAP1L4	SLC22A18	9606.ENSP00000369915	9606.ENSP00000369948	0	0	0	0	0	0	0	0.755	0.755	0.425
NAP1L5	PHLDA2	9606.ENSP00000320488	9606.ENSP00000319231	0	0	0	0	0	0	0	0.725	0.725	0.414
NAP1L5	CDKN1C	9606.ENSP00000320488	9606.ENSP00000413720	0	0	0	0	0	0	0	0.434	0.434	0.412
NAP1L5	ASCL2	9606.ENSP00000320488	9606.ENSP00000332293	0	0	0	0	0	0	0	0.456	0.456
NAP1L5	SLC22A18	9606.ENSP00000320488	9606.ENSP00000369948	0	0	0	0	0	0	0	0.478	0.478
NAP1L5	NAP1L4	9606.ENSP00000320488	9606.ENSP00000369915	0	0	0	0.747	0	0.478	0	0.68	0.566
NAP1L5	TSSC4	9606.ENSP00000320488	9606.ENSP00000331087	0	0	0	0	0	0	0	0.613	0.613
OSBPL5	KCNQ1	9606.ENSP00000263650	9606.ENSP00000155840	0	0	0	0	0.076	0	0	0.502	0.52
OSBPL5	CDKN1C	9606.ENSP00000263650	9606.ENSP00000413720	0	0	0	0	0	0	0	0.425	0.425
OSBPL5	ASCL2	9606.ENSP00000263650	9606.ENSP00000332293	0	0	0	0	0	0	0	0.533	0.533
OSBPL5	NAP1L4	9606.ENSP00000263650	9606.ENSP00000369915	0	0	0	0	0.062	0	0	0.668	0.676
