# Supplementary material for: Prognostic Value, Immune Signature, and Molecular Mechanisms of the PHLDA Family in Pancreatic Adenocarcinoma
Source: Int J Mol Sci. 2022 Sep 7;23(18):10316. doi: 10.3390/ijms231810316 (PMC9499624; doi:10.3390/ijms231810316)
Supplement: Supplementary file 1 [file ijms-23-10316-s001.zip › Supplementary material S6.xlsx]

## Sheet: 1
Functional intensity scoring of 23 interacting genes.
Gene	Degree	Number of undirected edges	Partner of multiedged node pairs
CDKN1C	24	24	12
KCNQ1	22	22	11
SLC22A18	20	20	10
PLK1	18	18	9
ASCL2	18	18	9
PHLDA2	18	18	9
NAP1L4	18	18	9
AURKA	18	18	9
TACC3	16	16	8
TSSC4	16	16	8
CDC20	16	16	8
TPX2	16	16	8
TP53	16	16	8
OSBPL5	14	14	7
SLC22A18AS	14	14	7
CDK2	14	14	7
DLGAP5	14	14	7
NAP1L5	12	12	6
INCENP	12	12	6
PHLDA1	10	10	5
AKAP9	8	8	4
KCNE1	4	4	2
PHLDA3	2	2	1
